# Supplementary material for: Gardnerella Exposures Alter Bladder Gene Expression and Augment Uropathogenic Escherichia coli Urinary Tract Infection in Mice
Source: Front Cell Infect Microbiol. 2022 Jun 16;12:909799. doi: 10.3389/fcimb.2022.909799 (PMC9245024; doi:10.3389/fcimb.2022.909799)
Supplement: Supplementary file 2 [file Table_1.xlsx]

## Sheet: pbs-gvag1_vs_control_gene
external_gene_name	description	logFC	PValue	FDR
Krt6a	keratin 6A [Source:MGI Symbol;Acc:MGI:1100845]	5.50539	1.82e-07	0.000646
Ptpn5	protein tyrosine phosphatase, non-receptor type 5 [Source:MGI Symbol;Acc:MGI:97807]	5.06845	1.13e-05	0.0145
Sprr2g	small proline-rich protein 2G [Source:MGI Symbol;Acc:MGI:1330348]	4.12292	7.8e-09	4.64e-05
Fosl1	fos-like antigen 1 [Source:MGI Symbol;Acc:MGI:107179]	4.03816	3.57e-09	3.19e-05
Anxa10	annexin A10 [Source:MGI Symbol;Acc:MGI:1347090]	3.8956	8.92e-07	0.00209
Slc13a3	solute carrier family 13 (sodium-dependent dicarboxylate transporter), member 3 [Source:MGI Symbol;Acc:MGI:2149635]	3.36551	5.87e-09	4.2e-05
Gjb4	gap junction protein, beta 4 [Source:MGI Symbol;Acc:MGI:95722]	3.17458	1.18e-05	0.0145
Mmp10	matrix metallopeptidase 10 [Source:MGI Symbol;Acc:MGI:97007]	3.09667	3.3e-06	0.00589
Ptx3	pentraxin related gene [Source:MGI Symbol;Acc:MGI:104641]	2.88755	4.75e-05	0.032
Krt13	keratin 13 [Source:MGI Symbol;Acc:MGI:101925]	2.81683	3.11e-05	0.0278
Rnf183	ring finger protein 183 [Source:MGI Symbol;Acc:MGI:1923322]	2.78711	1.26e-05	0.015
Adamts4	a disintegrin-like and metallopeptidase (reprolysin type) with thrombospondin type 1 motif, 4 [Source:MGI Symbol;Acc:MGI:1339949]	2.1972	1.11e-06	0.00234
Cxcl13	chemokine (C-X-C motif) ligand 13 [Source:MGI Symbol;Acc:MGI:1888499]	2.08062	4.6e-07	0.00126
Lonrf3	LON peptidase N-terminal domain and ring finger 3 [Source:MGI Symbol;Acc:MGI:1921615]	2.06143	5.55e-05	0.0367
Scarna13	small Cajal body-specific RNA 1 [Source:MGI Symbol;Acc:MGI:4360027]	1.90914	3.19e-05	0.0278
Adam8	a disintegrin and metallopeptidase domain 8 [Source:MGI Symbol;Acc:MGI:107825]	1.81096	3.83e-05	0.0303
Gpr68	G protein-coupled receptor 68 [Source:MGI Symbol;Acc:MGI:2441763]	1.79862	2.73e-06	0.00513
Gfpt2	glutamine fructose-6-phosphate transaminase 2 [Source:MGI Symbol;Acc:MGI:1338883]	1.69836	7.47e-06	0.0111
Nfil3	nuclear factor, interleukin 3, regulated [Source:MGI Symbol;Acc:MGI:109495]	1.64426	4.58e-05	0.032
Gpr171	G protein-coupled receptor 171 [Source:MGI Symbol;Acc:MGI:2442043]	1.55346	3.94e-05	0.0303
Serpina3n	serine (or cysteine) peptidase inhibitor, clade A, member 3N [Source:MGI Symbol;Acc:MGI:105045]	1.52749	3.44e-05	0.0286
Errfi1	ERBB receptor feedback inhibitor 1 [Source:MGI Symbol;Acc:MGI:1921405]	1.50778	1.55e-05	0.0174
Acsbg1	acyl-CoA synthetase bubblegum family member 1 [Source:MGI Symbol;Acc:MGI:2385656]	1.26389	3.3e-05	0.0281
Tsc22d3	TSC22 domain family, member 3 [Source:MGI Symbol;Acc:MGI:1196284]	1.25102	7.14e-05	0.0448
Mmp19	matrix metallopeptidase 19 [Source:MGI Symbol;Acc:MGI:1927899]	1.18833	1.4e-07	0.000591
S1pr1	sphingosine-1-phosphate receptor 1 [Source:MGI Symbol;Acc:MGI:1096355]	0.91661	1.04e-05	0.0142
Eepd1	endonuclease/exonuclease/phosphatase family domain containing 1 [Source:MGI Symbol;Acc:MGI:1914734]	0.87489	3.11e-05	0.0278
Adamts5	a disintegrin-like and metallopeptidase (reprolysin type) with thrombospondin type 1 motif, 5 (aggrecanase-2) [Source:MGI Symbol;Acc:MGI:1346321]	-0.94821	4.92e-06	0.008
Stc2	stanniocalcin 2 [Source:MGI Symbol;Acc:MGI:1316731]	-0.97817	2.05e-05	0.0216
Itgb1	integrin beta 1 (fibronectin receptor beta) [Source:MGI Symbol;Acc:MGI:96610]	-0.98422	3.98e-05	0.0303
Tef	thyrotroph embryonic factor [Source:MGI Symbol;Acc:MGI:98663]	-0.99938	1.1e-05	0.0145
Cables1	CDK5 and Abl enzyme substrate 1 [Source:MGI Symbol;Acc:MGI:1927065]	-1.00378	1.44e-05	0.0166
Clca2	chloride channel calcium activated 2 [Source:MGI Symbol;Acc:MGI:1931471]	-1.01064	2.69e-05	0.026
Fndc1	fibronectin type III domain containing 1 [Source:MGI Symbol;Acc:MGI:1915905]	-1.04574	1.49e-07	0.000591
Sema3d	sema domain, immunoglobulin domain (Ig), short basic domain, secreted, (semaphorin) 3D [Source:MGI Symbol;Acc:MGI:1860118]	-1.08738	4.29e-05	0.0319
Actg1	actin, gamma, cytoplasmic 1 [Source:MGI Symbol;Acc:MGI:87906]	-1.08981	7.29e-05	0.0449
Aspn	asporin [Source:MGI Symbol;Acc:MGI:1913945]	-1.13618	4.73e-05	0.032
Dbp	D site albumin promoter binding protein [Source:MGI Symbol;Acc:MGI:94866]	-1.15161	8.35e-06	0.0119
Vgll3	vestigial like 3 (Drosophila) [Source:MGI Symbol;Acc:MGI:1920819]	-1.2172	5.46e-06	0.00848
Cldn8	claudin 8 [Source:MGI Symbol;Acc:MGI:1859286]	-1.22163	1.01e-07	0.000514
Smtnl2	smoothelin-like 2 [Source:MGI Symbol;Acc:MGI:2442764]	-1.30676	1.99e-07	0.000646
Gpr34	G protein-coupled receptor 34 [Source:MGI Symbol;Acc:MGI:1346334]	-1.3087	2.47e-05	0.0245
H2afz	H2A histone family, member Z [Source:MGI Symbol;Acc:MGI:1888388]	-1.32507	4.7e-05	0.032
Dact1	dapper homolog 1, antagonist of beta-catenin (xenopus) [Source:MGI Symbol;Acc:MGI:1891740]	-1.38787	2.65e-06	0.00513
Fgf9	fibroblast growth factor 9 [Source:MGI Symbol;Acc:MGI:104723]	-1.39986	3.12e-05	0.0278
Zfp36	zinc finger protein 36 [Source:MGI Symbol;Acc:MGI:99180]	-1.57322	9.38e-07	0.00209
Gm26522	predicted gene, 26522 [Source:MGI Symbol;Acc:MGI:5477016]	-1.62194	6.49e-05	0.0417
Ier2	immediate early response 2 [Source:MGI Symbol;Acc:MGI:104815]	-1.67563	1.94e-05	0.021
Hist2h4	histone cluster 2, H4 [Source:MGI Symbol;Acc:MGI:2140113]	-1.81274	4.64e-06	0.00789
Btg2	B cell translocation gene 2, anti-proliferative [Source:MGI Symbol;Acc:MGI:108384]	-1.81727	3.47e-09	3.19e-05
Htr1b	5-hydroxytryptamine (serotonin) receptor 1B [Source:MGI Symbol;Acc:MGI:96274]	-1.88612	4.55e-05	0.032
D830025C05Rik	RIKEN cDNA D830025C05 gene [Source:MGI Symbol;Acc:MGI:3698180]	-2.06755	3.63e-05	0.0295
Egr1	early growth response 1 [Source:MGI Symbol;Acc:MGI:95295]	-2.48763	6.44e-10	1.15e-05
Snora31	small nucleolar RNA, H/ACA box 31 [Source:MGI Symbol;Acc:MGI:3819500]	-2.54874	8.74e-07	0.00209
Ankrd1	ankyrin repeat domain 1 (cardiac muscle) [Source:MGI Symbol;Acc:MGI:1097717]	-3.31879	2.24e-05	0.0229
Gm26887	predicted gene, 26887 [Source:MGI Symbol;Acc:MGI:5477381]	-3.57872	6.54e-05	0.0417
Fos	FBJ osteosarcoma oncogene [Source:MGI Symbol;Acc:MGI:95574]	-4.15358	8.47e-20	3.02e-15
Igkv12-46	immunoglobulin kappa variable 12-46 [Source:MGI Symbol;Acc:MGI:4439773]	-8.36457	2.88e-07	0.000859

## Sheet: pbs-gvag2_vs_control_gene
pbs-gvag2 vs control	description	logFC	PValue	FDR
Cxcl5	chemokine (C-X-C motif) ligand 5 [Source:MGI Symbol;Acc:MGI:1096868]	8.11756	3.07e-07	0.000498
Trem1	triggering receptor expressed on myeloid cells 1 [Source:MGI Symbol;Acc:MGI:1930005]	6.00981	1.85e-05	0.0109
Syngr4	synaptogyrin 4 [Source:MGI Symbol;Acc:MGI:1928903]	5.43623	3.22e-05	0.0154
Clec4e	C-type lectin domain family 4, member e [Source:MGI Symbol;Acc:MGI:1861232]	5.23586	3.63e-07	0.000564
Krt6a	keratin 6A [Source:MGI Symbol;Acc:MGI:1100845]	4.81622	2.32e-06	0.00251
1810065E05Rik	RIKEN cDNA 1810065E05 gene [Source:MGI Symbol;Acc:MGI:1917114]	4.72987	2.13e-05	0.0119
Ptpn5	protein tyrosine phosphatase, non-receptor type 5 [Source:MGI Symbol;Acc:MGI:97807]	4.5585	0.000109	0.0377
Anxa10	annexin A10 [Source:MGI Symbol;Acc:MGI:1347090]	4.14225	6.77e-08	0.000142
Bdkrb1	bradykinin receptor, beta 1 [Source:MGI Symbol;Acc:MGI:88144]	4.03099	1.47e-07	0.000276
Chrnb4	cholinergic receptor, nicotinic, beta polypeptide 4 [Source:MGI Symbol;Acc:MGI:87892]	3.95127	0.000123	0.0411
Fmo4	flavin containing monooxygenase 4 [Source:MGI Symbol;Acc:MGI:2429497]	3.42047	4.32e-05	0.0188
Sprr2g	small proline-rich protein 2G [Source:MGI Symbol;Acc:MGI:1330348]	3.40759	7.56e-07	0.00104
Fosl1	fos-like antigen 1 [Source:MGI Symbol;Acc:MGI:107179]	3.27974	7.83e-07	0.00104
Vat1l	vesicle amine transport protein 1 homolog-like (T. californica) [Source:MGI Symbol;Acc:MGI:2142534]	3.13659	0.000153	0.0475
Tff1	trefoil factor 1 [Source:MGI Symbol;Acc:MGI:88135]	3.1289	2.34e-05	0.0125
Ptx3	pentraxin related gene [Source:MGI Symbol;Acc:MGI:104641]	3.07996	2.16e-05	0.0119
Cml5	camello-like 5 [Source:MGI Symbol;Acc:MGI:1916299]	3.06793	3.25e-06	0.00323
Cxcr2	chemokine (C-X-C motif) receptor 2 [Source:MGI Symbol;Acc:MGI:105303]	3.02361	2.04e-06	0.00235
Pinlyp	phospholipase A2 inhibitor and LY6/PLAUR domain containing [Source:MGI Symbol;Acc:MGI:3615324]	3.00226	5.61e-05	0.0233
Fam3b	family with sequence similarity 3, member B [Source:MGI Symbol;Acc:MGI:1270150]	2.97956	1.23e-06	0.00156
Mefv	Mediterranean fever [Source:MGI Symbol;Acc:MGI:1859396]	2.97595	3.87e-05	0.0175
Gjb4	gap junction protein, beta 4 [Source:MGI Symbol;Acc:MGI:95722]	2.93731	4.19e-05	0.0185
Csta1	cystatin A1 [Source:MGI Symbol;Acc:MGI:3524930]	2.91392	6.98e-09	2.08e-05
Tnfaip6	tumor necrosis factor alpha induced protein 6 [Source:MGI Symbol;Acc:MGI:1195266]	2.85446	2.18e-07	0.000381
Qrfpr	pyroglutamylated RFamide peptide receptor [Source:MGI Symbol;Acc:MGI:2677633]	2.84716	1.08e-05	0.00692
Gm10309	predicted gene 10309 [Source:MGI Symbol;Acc:MGI:3641941]	2.82107	0.000125	0.0412
Rnf183	ring finger protein 183 [Source:MGI Symbol;Acc:MGI:1923322]	2.76461	8.21e-06	0.00598
Krt13	keratin 13 [Source:MGI Symbol;Acc:MGI:101925]	2.64816	6.48e-05	0.0263
Serpina3m	serine (or cysteine) peptidase inhibitor, clade A, member 3M [Source:MGI Symbol;Acc:MGI:98378]	2.53427	3.16e-06	0.00323
Mmp10	matrix metallopeptidase 10 [Source:MGI Symbol;Acc:MGI:97007]	2.5287	0.00013	0.0421
Ch25h	cholesterol 25-hydroxylase [Source:MGI Symbol;Acc:MGI:1333869]	2.49894	1.77e-06	0.00215
Socs3	suppressor of cytokine signaling 3 [Source:MGI Symbol;Acc:MGI:1201791]	2.46996	0.000102	0.0357
Usp2	ubiquitin specific peptidase 2 [Source:MGI Symbol;Acc:MGI:1858178]	2.41504	4.93e-10	2.94e-06
Timp1	tissue inhibitor of metalloproteinase 1 [Source:MGI Symbol;Acc:MGI:98752]	2.22733	5.9e-06	0.00479
Lonrf3	LON peptidase N-terminal domain and ring finger 3 [Source:MGI Symbol;Acc:MGI:1921615]	2.20086	1.56e-05	0.00961
Nts	neurotensin [Source:MGI Symbol;Acc:MGI:1328351]	2.10926	0.00013	0.0421
Nr4a2	nuclear receptor subfamily 4, group A, member 2 [Source:MGI Symbol;Acc:MGI:1352456]	2.10351	3.39e-08	8.08e-05
Errfi1	ERBB receptor feedback inhibitor 1 [Source:MGI Symbol;Acc:MGI:1921405]	2.05576	3.84e-09	1.25e-05
Tsc22d3	TSC22 domain family, member 3 [Source:MGI Symbol;Acc:MGI:1196284]	1.94474	9.54e-10	4.26e-06
Ces1g	carboxylesterase 1G [Source:MGI Symbol;Acc:MGI:88378]	1.93927	9.2e-09	2.53e-05
Chaf1b	chromatin assembly factor 1, subunit B (p60) [Source:MGI Symbol;Acc:MGI:1314881]	1.91612	3.86e-07	0.000574
Adam8	a disintegrin and metallopeptidase domain 8 [Source:MGI Symbol;Acc:MGI:107825]	1.8869	1.71e-05	0.0104
Cebpd	CCAAT/enhancer binding protein (C/EBP), delta [Source:MGI Symbol;Acc:MGI:103573]	1.8869	3.76e-05	0.0175
Per1	period circadian clock 1 [Source:MGI Symbol;Acc:MGI:1098283]	1.8399	5.7e-08	0.000127
Nfil3	nuclear factor, interleukin 3, regulated [Source:MGI Symbol;Acc:MGI:109495]	1.83423	7.81e-06	0.00582
Dmkn	dermokine [Source:MGI Symbol;Acc:MGI:1920962]	1.82311	4.78e-05	0.0206
Scarna13	small Cajal body-specific RNA 1 [Source:MGI Symbol;Acc:MGI:4360027]	1.80029	9.79e-05	0.035
Hlf	hepatic leukemia factor [Source:MGI Symbol;Acc:MGI:96108]	1.76356	5.07e-06	0.00442
E230001N04Rik	RIKEN cDNA E230001N04 gene [Source:MGI Symbol;Acc:MGI:2443549]	1.7531	1.81e-06	0.00215
Ifi205	interferon activated gene 205 [Source:MGI Symbol;Acc:MGI:101847]	1.73744	2.52e-05	0.0128
Mcm5	minichromosome maintenance deficient 5, cell division cycle 46 (S. cerevisiae) [Source:MGI Symbol;Acc:MGI:103197]	1.7118	1.09e-05	0.00692
Hmox1	heme oxygenase (decycling) 1 [Source:MGI Symbol;Acc:MGI:96163]	1.68689	7.81e-06	0.00582
Uhrf1	ubiquitin-like, containing PHD and RING finger domains, 1 [Source:MGI Symbol;Acc:MGI:1338889]	1.6006	3.04e-05	0.0149
Serpina3n	serine (or cysteine) peptidase inhibitor, clade A, member 3N [Source:MGI Symbol;Acc:MGI:105045]	1.56966	2.15e-05	0.0119
Mthfd1l	methylenetetrahydrofolate dehydrogenase (NADP+ dependent) 1-like [Source:MGI Symbol;Acc:MGI:1924836]	1.55613	1.46e-11	1.74e-07
Adamts1	a disintegrin-like and metallopeptidase (reprolysin type) with thrombospondin type 1 motif, 1 [Source:MGI Symbol;Acc:MGI:109249]	1.55384	1.18e-07	0.000235
Car14	carbonic anhydrase 14 [Source:MGI Symbol;Acc:MGI:1344341]	1.5353	4.27e-06	0.00392
Tspan4	tetraspanin 4 [Source:MGI Symbol;Acc:MGI:1928097]	1.50994	8.71e-06	0.00614
Smpdl3b	sphingomyelin phosphodiesterase, acid-like 3B [Source:MGI Symbol;Acc:MGI:1916022]	1.4454	4.16e-10	2.94e-06
Per2	period circadian clock 2 [Source:MGI Symbol;Acc:MGI:1195265]	1.4356	2.35e-05	0.0125
Mcm3	minichromosome maintenance deficient 3 (S. cerevisiae) [Source:MGI Symbol;Acc:MGI:101845]	1.43033	4e-06	0.00376
Mmp3	matrix metallopeptidase 3 [Source:MGI Symbol;Acc:MGI:97010]	1.42498	3.23e-05	0.0154
Smim3	small integral membrane protein 3 [Source:MGI Symbol;Acc:MGI:1917088]	1.41218	1.27e-05	0.00797
Dok7	docking protein 7 [Source:MGI Symbol;Acc:MGI:3584043]	1.40412	3.87e-05	0.0175
Batf	basic leucine zipper transcription factor, ATF-like [Source:MGI Symbol;Acc:MGI:1859147]	1.39568	0.000132	0.0426
Fmo1	flavin containing monooxygenase 1 [Source:MGI Symbol;Acc:MGI:1310002]	1.37027	2.38e-08	6.09e-05
Slc10a6	solute carrier family 10 (sodium/bile acid cotransporter family), member 6 [Source:MGI Symbol;Acc:MGI:1923000]	1.35175	2.04e-05	0.0118
Mall	mal, T cell differentiation protein-like [Source:MGI Symbol;Acc:MGI:2385152]	1.31624	4.95e-05	0.0211
Wdr38	WD repeat domain 38 [Source:MGI Symbol;Acc:MGI:1923896]	1.30372	0.000102	0.0357
Ciart	circadian associated repressor of transcription [Source:MGI Symbol;Acc:MGI:2684975]	1.27121	0.000134	0.0429
Fkbp5	FK506 binding protein 5 [Source:MGI Symbol;Acc:MGI:104670]	1.25453	4.14e-05	0.0185
Timeless	timeless circadian clock 1 [Source:MGI Symbol;Acc:MGI:1321393]	1.25023	7.04e-05	0.0283
Sgk1	serum/glucocorticoid regulated kinase 1 [Source:MGI Symbol;Acc:MGI:1340062]	1.22446	8.77e-06	0.00614
Aldh1a3	aldehyde dehydrogenase family 1, subfamily A3 [Source:MGI Symbol;Acc:MGI:1861722]	1.21803	3.81e-06	0.00368
Slc7a5	solute carrier family 7 (cationic amino acid transporter, y+ system), member 5 [Source:MGI Symbol;Acc:MGI:1298205]	1.10911	5.25e-05	0.0221
Serpinb1a	serine (or cysteine) peptidase inhibitor, clade B, member 1a [Source:MGI Symbol;Acc:MGI:1913472]	1.0989	3e-05	0.0149
Nfkbia	nuclear factor of kappa light polypeptide gene enhancer in B cells inhibitor, alpha [Source:MGI Symbol;Acc:MGI:104741]	1.07823	4.48e-06	0.004
Rbm3	RNA binding motif protein 3 [Source:MGI Symbol;Acc:MGI:1099460]	1.0542	2.89e-05	0.0146
Rbm3	RNA binding motif protein 3 [Source:MGI Symbol;Acc:MGI:1099460]	1.0542	2.89e-05	0.0146
Snai1	snail family zinc finger 1 [Source:MGI Symbol;Acc:MGI:98330]	1.04867	0.000114	0.0389
Lyve1	lymphatic vessel endothelial hyaluronan receptor 1 [Source:MGI Symbol;Acc:MGI:2136348]	0.98726	7.18e-05	0.0285
Lig1	ligase I, DNA, ATP-dependent [Source:MGI Symbol;Acc:MGI:101789]	0.97438	6.75e-06	0.00524
Mmp19	matrix metallopeptidase 19 [Source:MGI Symbol;Acc:MGI:1927899]	0.89051	9.2e-05	0.0342
S1pr1	sphingosine-1-phosphate receptor 1 [Source:MGI Symbol;Acc:MGI:1096355]	0.87502	2.44e-05	0.0128
Lpar6	lysophosphatidic acid receptor 6 [Source:MGI Symbol;Acc:MGI:1914418]	-0.80203	8.81e-05	0.0337
Ephb3	Eph receptor B3 [Source:MGI Symbol;Acc:MGI:104770]	-0.84515	5.66e-05	0.0233
Thra	thyroid hormone receptor alpha [Source:MGI Symbol;Acc:MGI:98742]	-0.8692	0.000148	0.0463
Smtnl2	smoothelin-like 2 [Source:MGI Symbol;Acc:MGI:2442764]	-0.94244	0.000119	0.04
Fbn1	fibrillin 1 [Source:MGI Symbol;Acc:MGI:95489]	-0.97619	8.87e-05	0.0337
Pex5l	peroxisomal biogenesis factor 5-like [Source:MGI Symbol;Acc:MGI:1916672]	-0.99313	3.52e-05	0.0165
Gm28497	predicted gene 28497 [Source:MGI Symbol;Acc:MGI:5579203]	-0.99653	9.41e-05	0.0347
Zfp36	zinc finger protein 36 [Source:MGI Symbol;Acc:MGI:99180]	-1.23696	0.00011	0.0377
Enpep	glutamyl aminopeptidase [Source:MGI Symbol;Acc:MGI:106645]	-1.24127	2.49e-05	0.0128
Col5a3	collagen, type V, alpha 3 [Source:MGI Symbol;Acc:MGI:1858212]	-1.32991	5.2e-06	0.00442
Lif	leukemia inhibitory factor [Source:MGI Symbol;Acc:MGI:96787]	-1.36294	0.000138	0.0437
Diras2	DIRAS family, GTP-binding RAS-like 2 [Source:MGI Symbol;Acc:MGI:1915453]	-1.53517	9.27e-06	0.00637
Npas2	neuronal PAS domain protein 2 [Source:MGI Symbol;Acc:MGI:109232]	-1.55345	2.06e-09	7.72e-06
Xcr1	chemokine (C motif) receptor 1 [Source:MGI Symbol;Acc:MGI:1346338]	-1.56306	9.64e-05	0.035
Rnf144a	ring finger protein 144A [Source:MGI Symbol;Acc:MGI:1344401]	-1.64968	4.65e-11	4.15e-07
Gpr34	G protein-coupled receptor 34 [Source:MGI Symbol;Acc:MGI:1346334]	-1.65502	2.24e-07	0.000381
8430408G22Rik	RIKEN cDNA 8430408G22 gene [Source:MGI Symbol;Acc:MGI:1918730]	-1.6745	2.23e-06	0.00249
Ier2	immediate early response 2 [Source:MGI Symbol;Acc:MGI:104815]	-1.67906	9.8e-06	0.00661
Fgf9	fibroblast growth factor 9 [Source:MGI Symbol;Acc:MGI:104723]	-1.6899	6.48e-07	0.000926
Hist2h4	histone cluster 2, H4 [Source:MGI Symbol;Acc:MGI:2140113]	-1.84774	5.44e-06	0.00452
Btg2	B cell translocation gene 2, anti-proliferative [Source:MGI Symbol;Acc:MGI:108384]	-1.89626	7.23e-10	3.69e-06
Fads6	fatty acid desaturase domain family, member 6 [Source:MGI Symbol;Acc:MGI:3039592]	-1.95836	1.07e-05	0.00692
Nr1d1	nuclear receptor subfamily 1, group D, member 1 [Source:MGI Symbol;Acc:MGI:2444210]	-2.14917	1.41e-13	2.52e-09
2310015D24Rik	RIKEN cDNA 2310015D24 gene [Source:MGI Symbol;Acc:MGI:1917350]	-2.18627	9.74e-05	0.035
Egr1	early growth response 1 [Source:MGI Symbol;Acc:MGI:95295]	-2.28215	2.16e-09	7.72e-06
Snora31	small nucleolar RNA, H/ACA box 31 [Source:MGI Symbol;Acc:MGI:3819500]	-2.31741	6.27e-06	0.00498
Gm15883	predicted gene 15883 [Source:MGI Symbol;Acc:MGI:3801875]	-2.73333	0.000161	0.0495
Gm12426	predicted gene 12426 [Source:MGI Symbol;Acc:MGI:3650989]	-3.28567	9.06e-05	0.0341
Fos	FBJ osteosarcoma oncogene [Source:MGI Symbol;Acc:MGI:95574]	-3.8295	2.01e-17	7.18e-13
1200007C13Rik	RIKEN cDNA 1200007C13 gene [Source:MGI Symbol;Acc:MGI:1921369]	-3.85771	8.66e-05	0.0337
Gm26887	predicted gene, 26887 [Source:MGI Symbol;Acc:MGI:5477381]	-4.04586	1.78e-05	0.0106
Gm5828	predicted gene 5828 [Source:MGI Symbol;Acc:MGI:3644176]	-4.35603	8.69e-05	0.0337
Igkv12-46	immunoglobulin kappa variable 12-46 [Source:MGI Symbol;Acc:MGI:4439773]	-7.10718	3.2e-06	0.00323

## Sheet: pbs-gvag1_vs_control_geneGO BP
Exposure Group	PBS				Gardnerella
Mouse Number	11	12	13	14	6	7	8	9	10
Mapping speed, Million of reads per hour |	39.51	47.72	33.55	30.56	65.51	58.32	56.49	30.33	60.52
Number of input reads |	31104423	35236754	28457735	28302594	53006832	56599729	24274047	23239368	25672123
Average input read length |	49	49	49	49	49	49	49	49	49
UNIQUE READS:
Uniquely mapped reads number |	21749620	24837161	18074966	18097597	36675124	38097300	17236422	15325955	16982269
Uniquely mapped reads % |	0.6992	0.7049	0.6352	0.6394	0.6919	0.6731	0.7101	0.6595	0.6615
Average mapped length |	49	49.05	48.63	48.94	49.15	49.05	48.95	49.1	49.1
Number of splices: Total |	3006842	3402373	2384345	2623214	6165988	5499982	2007446	2555365	2681707
Number of splices: Annotated (sjdb) |	2962995	3354405	2333173	2585676	6096928	5434950	1974067	2527210	2649688
Number of splices: GT/AG |	2985874	3378374	2369830	2606048	6123515	5466329	1993249	2538751	2664361
Number of splices: GC/AG |	15617	18036	10332	12872	30581	24394	10407	12158	12855
Number of splices: AT/AC |	2302	2569	1489	1898	4440	3624	1485	2021	2044
Number of splices: Non-canonical |	3049	3394	2694	2396	7452	5635	2305	2435	2447
Mismatch rate per base, % |	0.0044	0.0033	0.0083	0.0046	0.0024	0.0034	0.0041	0.0033	0.0037
Deletion rate per base |	0.0001	0.0001	0.0001	0.0001	0.0001	0.0001	0.0001	0.0001	0.0001
Deletion average length |	1.47	1.49	1.58	1.54	1.65	1.5	1.4	1.69	1.52
Insertion rate per base |	0	0	0	0	0	0	0	0	0
Insertion average length |	1.13	1.13	1.14	1.13	1.14	1.13	1.14	1.13	1.15
MULTI-MAPPING READS:
Number of reads mapped to multiple loci |	7138796	8464433	7358831	7220864	14390104	15284224	5251958	6723029	6652336
% of reads mapped to multiple loci |	0.2295	0.2402	0.2586	0.2551	0.2715	0.27	0.2164	0.2893	0.2591
Number of reads mapped to too many loci |	335621	353727	423967	311801	609013	617697	301818	284851	290078
% of reads mapped to too many loci |	0.0108	0.01	0.0149	0.011	0.0115	0.0109	0.0124	0.0123	0.0113
UNMAPPED READS:
% of reads unmapped: too many mismatches |	0.0002	0.0001	0.0004	0.0002	0.0001	0.0001	0.0003	0.0001	0.0001
% of reads unmapped: too short |	0.0564	0.0409	0.0846	0.0905	0.0215	0.0422	0.0505	0.0356	0.0644
% of reads unmapped: other |	0.0039	0.0038	0.0064	0.0037	0.0035	0.0036	0.0104	0.0032	0.0035
