# Supplementary material for: Gardnerella Exposures Alter Bladder Gene Expression and Augment Uropathogenic Escherichia coli Urinary Tract Infection in Mice
Source: Front Cell Infect Microbiol. 2022 Jun 16;12:909799. doi: 10.3389/fcimb.2022.909799 (PMC9245024; doi:10.3389/fcimb.2022.909799)
Supplement: Supplementary file 3 [file Table_2.xlsx]

## Sheet: TableS2_GO BP
GO_ID	stat.mean	p.val.	set.size
GO:0034622 cellular macromolecular complex assembly	1.65218	0.0494563	455
GO:0018209 peptidyl-serine modification	1.65567	0.0494027	162
GO:2000117 negative regulation of cysteine-type endopeptidase activity	1.65894	0.0497575	75
GO:0010638 positive regulation of organelle organization	1.66122	0.0487483	245
GO:0031638 zymogen activation	1.6661	0.0488294	92
GO:0007059 chromosome segregation	1.6678	0.0485387	131
GO:0045089 positive regulation of innate immune response	1.66815	0.0484325	107
GO:0000724 double-strand break repair via homologous recombination	1.66974	0.0497659	48
GO:0000725 recombinational repair	1.66974	0.0497659	48
GO:0007204 positive regulation of cytosolic calcium ion concentration	1.67107	0.0478096	173
GO:0008033 tRNA processing	1.67304	0.0490583	71
GO:0070663 regulation of leukocyte proliferation	1.67884	0.0471158	150
GO:0006897 endocytosis	1.6789	0.046865	340
GO:0033555 multicellular organismal response to stress	1.68402	0.0473911	61
GO:0008203 cholesterol metabolic process	1.68427	0.0470149	95
GO:0043065 positive regulation of apoptotic process	1.68471	0.0462856	323
GO:0002521 leukocyte differentiation	1.68504	0.0462109	364
GO:0051899 membrane depolarization	1.69068	0.0464224	81
GO:0006720 isoprenoid metabolic process	1.69214	0.0465097	66
GO:0044770 cell cycle phase transition	1.69759	0.0452089	228
GO:0001508 action potential	1.69787	0.0454857	116
GO:0007292 female gamete generation	1.69805	0.0458196	74
GO:0016445 somatic diversification of immunoglobulins	1.69829	0.0468259	45
GO:0001101 response to acid	1.69862	0.0452803	138
GO:0043068 positive regulation of programmed cell death	1.70168	0.0446678	326
GO:0055065 metal ion homeostasis	1.70424	0.0443852	360
GO:0010952 positive regulation of peptidase activity	1.71176	0.0441921	120
GO:2000106 regulation of leukocyte apoptotic process	1.7124	0.0445198	71
GO:0050764 regulation of phagocytosis	1.71393	0.0449928	49
GO:0033033 negative regulation of myeloid cell apoptotic process	1.71515	0.0487092	15
GO:0097285 cell-type specific apoptotic process	1.71978	0.0429553	366
GO:0051043 regulation of membrane protein ectodomain proteolysis	1.72237	0.0495448	12
GO:0006869 lipid transport	1.72849	0.0423907	192
GO:0006284 base-excision repair	1.7302	0.0454608	29
GO:0001906 cell killing	1.73151	0.0428584	77
GO:0031344 regulation of cell projection organization	1.73325	0.0417691	324
GO:0043154 negative regulation of cysteine-type endopeptidase activity involved in apoptotic process	1.73371	0.0427025	72
GO:0051480 cytosolic calcium ion homeostasis	1.73542	0.0417384	192
GO:0002703 regulation of leukocyte mediated immunity	1.73695	0.0419092	112
GO:0001525 angiogenesis	1.73726	0.0414289	331
GO:0006695 cholesterol biosynthetic process	1.74268	0.0434042	35
GO:0050867 positive regulation of cell activation	1.74292	0.041093	193
GO:0008285 negative regulation of cell proliferation	1.74945	0.0402898	451
GO:2001056 positive regulation of cysteine-type endopeptidase activity	1.75001	0.0408876	100
GO:0006937 regulation of muscle contraction	1.75204	0.0407424	103
GO:0016125 sterol metabolic process	1.75349	0.040655	100
GO:0072507 divalent inorganic cation homeostasis	1.75374	0.0400102	282
GO:0051090 regulation of sequence-specific DNA binding transcription factor activity	1.75567	0.0398595	275
GO:0006874 cellular calcium ion homeostasis	1.75936	0.0395592	255
GO:0045088 regulation of innate immune response	1.76175	0.0396717	137
GO:0045005 maintenance of fidelity involved in DNA-dependent DNA replication	1.76634	0.0467429	15
GO:0051054 positive regulation of DNA metabolic process	1.76824	0.0394199	102
GO:0050820 positive regulation of coagulation	1.76827	0.0443279	16
GO:0007271 synaptic transmission, cholinergic	1.76827	0.0424295	21
GO:0042107 cytokine metabolic process	1.76906	0.0392918	93
GO:0071622 regulation of granulocyte chemotaxis	1.77066	0.0411554	29
GO:0045580 regulation of T cell differentiation	1.77228	0.0390978	84
GO:0050707 regulation of cytokine secretion	1.77284	0.0390351	85
GO:0002204 somatic recombination of immunoglobulin genes involved in immune response	1.77446	0.0405478	36
GO:0002208 somatic diversification of immunoglobulins involved in immune response	1.77446	0.0405478	36
GO:0045190 isotype switching	1.77446	0.0405478	36
GO:0048333 mesodermal cell differentiation	1.77597	0.0433468	15
GO:0051817 modification of morphology or physiology of other organism involved in symbiotic interaction	1.77632	0.0399265	47
GO:0042749 regulation of circadian sleep/wake cycle	1.77696	0.0430823	16
GO:0045187 regulation of circadian sleep/wake cycle, sleep	1.77696	0.0430823	16
GO:0050802 circadian sleep/wake cycle, sleep	1.77696	0.0430823	16
GO:0030261 chromosome condensation	1.78182	0.0404169	28
GO:0032602 chemokine production	1.79118	0.0382829	52
GO:0016447 somatic recombination of immunoglobulin gene segments	1.79974	0.038118	42
GO:0000018 regulation of DNA recombination	1.7998	0.0380813	46
GO:1902105 regulation of leukocyte differentiation	1.79984	0.0363719	178
GO:0008630 intrinsic apoptotic signaling pathway in response to DNA damage	1.8005	0.0367683	95
GO:0010942 positive regulation of cell death	1.80299	0.0359345	347
GO:0001909 leukocyte mediated cytotoxicity	1.80496	0.036941	65
GO:0042832 defense response to protozoan	1.80627	0.0394597	20
GO:0060627 regulation of vesicle-mediated transport	1.80694	0.0357675	227
GO:0044110 growth involved in symbiotic interaction	1.80758	0.0397736	18
GO:0044116 growth of symbiont involved in interaction with host	1.80758	0.0397736	18
GO:0044117 growth of symbiont in host	1.80758	0.0397736	18
GO:2000021 regulation of ion homeostasis	1.80982	0.0357306	133
GO:0007612 learning	1.81261	0.0358015	93
GO:0032615 interleukin-12 production	1.81736	0.0367428	36
GO:0032386 regulation of intracellular transport	1.81884	0.034748	291
GO:0002520 immune system development	1.81943	0.0345968	457
GO:0042730 fibrinolysis	1.82291	0.0389986	17
GO:0031640 killing of cells of other organism	1.82383	0.040581	19
GO:0044364 disruption of cells of other organism	1.82383	0.040581	19
GO:0051048 negative regulation of secretion	1.82391	0.034652	133
GO:0006816 calcium ion transport	1.8263	0.0341734	277
GO:0002250 adaptive immune response	1.83206	0.0338332	208
GO:0010950 positive regulation of endopeptidase activity	1.83317	0.0341443	108
GO:0030098 lymphocyte differentiation	1.83385	0.0336483	249
GO:0010955 negative regulation of protein processing	1.83499	0.0350192	49
GO:0060073 micturition	1.83782	0.0429717	10
GO:0042753 positive regulation of circadian rhythm	1.84156	0.0402327	11
GO:0032642 regulation of chemokine production	1.843	0.034451	48
GO:0045861 negative regulation of proteolysis	1.84405	0.0352193	33
GO:0006909 phagocytosis	1.85475	0.0327113	91
GO:0051926 negative regulation of calcium ion transport	1.85769	0.0353853	21
GO:0003014 renal system process	1.85934	0.0325741	70
GO:0002683 negative regulation of immune system process	1.86124	0.0317504	190
GO:0046717 acid secretion	1.8647	0.0322209	68
GO:0048872 homeostasis of number of cells	1.86578	0.0314904	162
GO:0033028 myeloid cell apoptotic process	1.8659	0.0337482	28
GO:0034765 regulation of ion transmembrane transport	1.86838	0.0311421	257
GO:0032844 regulation of homeostatic process	1.87115	0.030929	276
GO:0034762 regulation of transmembrane transport	1.87208	0.0308769	265
GO:0032655 regulation of interleukin-12 production	1.87431	0.032672	34
GO:0002697 regulation of immune effector process	1.87971	0.0304507	194
GO:0010661 positive regulation of muscle cell apoptotic process	1.88017	0.037486	12
GO:0051272 positive regulation of cellular component movement	1.88028	0.0303276	271
GO:0006925 inflammatory cell apoptotic process	1.88242	0.0351047	15
GO:0033006 regulation of mast cell activation involved in immune response	1.89367	0.0342731	18
GO:0030194 positive regulation of blood coagulation	1.89422	0.0354462	14
GO:1900048 positive regulation of hemostasis	1.89422	0.0354462	14
GO:2001242 regulation of intrinsic apoptotic signaling pathway	1.89763	0.0296819	95
GO:0022410 circadian sleep/wake cycle process	1.89921	0.0334393	17
GO:0042542 response to hydrogen peroxide	1.89928	0.0301041	62
GO:0030335 positive regulation of cell migration	1.8999	0.0290263	258
GO:0008217 regulation of blood pressure	1.90558	0.0288736	139
GO:0010466 negative regulation of peptidase activity	1.90932	0.0284526	211
GO:0001542 ovulation from ovarian follicle	1.9143	0.0358278	10
GO:0007623 circadian rhythm	1.91489	0.0286469	81
GO:0070838 divalent metal ion transport	1.92281	0.0274954	294
GO:0007622 rhythmic behavior	1.92664	0.0299285	26
GO:0001562 response to protozoan	1.92697	0.0302372	23
GO:0009306 protein secretion	1.92753	0.027379	169
GO:0043304 regulation of mast cell degranulation	1.93655	0.0317124	17
GO:0033003 regulation of mast cell activation	1.94717	0.0296119	24
GO:0048512 circadian behavior	1.94724	0.0289127	24
GO:0072503 cellular divalent inorganic cation homeostasis	1.94791	0.0259767	266
GO:0006520 cellular amino acid metabolic process	1.94891	0.0259253	279
GO:0045777 positive regulation of blood pressure	1.95115	0.027286	41
GO:0006875 cellular metal ion homeostasis	1.95533	0.0254975	311
GO:0046165 alcohol biosynthetic process	1.95861	0.0258141	106
GO:0051851 modification by host of symbiont morphology or physiology	1.96332	0.0285037	28
GO:0006081 cellular aldehyde metabolic process	1.96411	0.0272602	29
GO:0040017 positive regulation of locomotion	1.96545	0.0249494	277
GO:0045619 regulation of lymphocyte differentiation	1.96595	0.0253321	105
GO:0019226 transmission of nerve impulse	1.96699	0.0260327	51
GO:0044283 small molecule biosynthetic process	1.96714	0.0247985	344
GO:2000147 positive regulation of cell motility	1.96847	0.024792	264
GO:0043271 negative regulation of ion transport	1.96856	0.0255612	67
GO:0051250 negative regulation of lymphocyte activation	1.97511	0.0249173	89
GO:0008380 RNA splicing	1.98986	0.0237163	243
GO:0010951 negative regulation of endopeptidase activity	1.99487	0.0234691	156
GO:0002200 somatic diversification of immune receptors	1.99597	0.0245165	52
GO:0008015 blood circulation	1.9979	0.0231662	228
GO:0042533 tumor necrosis factor biosynthetic process	1.99849	0.0281104	14
GO:0042534 regulation of tumor necrosis factor biosynthetic process	1.99849	0.0281104	14
GO:0035637 multicellular organismal signaling	2.00003	0.0237466	75
GO:0001818 negative regulation of cytokine production	2.01339	0.0227041	102
GO:0006399 tRNA metabolic process	2.0135	0.0231067	111
GO:0006979 response to oxidative stress	2.01383	0.0223463	217
GO:0010575 positive regulation vascular endothelial growth factor production	2.01433	0.0272182	14
GO:0002444 myeloid leukocyte mediated immunity	2.02332	0.0233866	48
GO:0050727 regulation of inflammatory response	2.02428	0.0218553	176
GO:0051248 negative regulation of protein metabolic process	2.02746	0.021501	410
GO:0051818 disruption of cells of other organism involved in symbiotic interaction	2.02975	0.028952	15
GO:0051883 killing of cells in other organism involved in symbiotic interaction	2.02975	0.028952	15
GO:0003013 circulatory system process	2.03052	0.0213693	314
GO:0043900 regulation of multi-organism process	2.03632	0.0213008	150
GO:0006873 cellular ion homeostasis	2.04604	0.0205652	350
GO:0051852 disruption by host of symbiont cells	2.04902	0.0315315	11
GO:0051873 killing by host of symbiont cells	2.04902	0.0315315	11
GO:0002507 tolerance induction	2.05022	0.0252796	14
GO:0071887 leukocyte apoptotic process	2.06212	0.0203417	88
GO:0016126 sterol biosynthetic process	2.06603	0.0212696	40
GO:0072511 divalent inorganic cation transport	2.06935	0.0194682	306
GO:0046209 nitric oxide metabolic process	2.07228	0.020505	50
GO:0050755 chemokine metabolic process	2.074	0.0265377	13
GO:0007067 mitosis	2.07932	0.019083	305
GO:0045123 cellular extravasation	2.08666	0.0217375	24
GO:0032943 mononuclear cell proliferation	2.0898	0.0186305	204
GO:0046651 lymphocyte proliferation	2.0906	0.0185958	203
GO:0051051 negative regulation of transport	2.09112	0.0184817	288
GO:0051702 interaction with symbiont	2.09195	0.020578	37
GO:0002562 somatic diversification of immune receptors via germline recombination within a single locus	2.09377	0.0196605	49
GO:0016444 somatic cell DNA recombination	2.09377	0.0196605	49
GO:0050866 negative regulation of cell activation	2.10044	0.0184662	104
GO:0030003 cellular cation homeostasis	2.10545	0.0178116	339
GO:0042036 negative regulation of cytokine biosynthetic process	2.11462	0.020384	21
GO:0050776 regulation of immune response	2.11805	0.0172504	389
GO:0002446 neutrophil mediated immunity	2.12081	0.0248014	14
GO:0051249 regulation of lymphocyte activation	2.12192	0.0171716	253
GO:0070661 leukocyte proliferation	2.12395	0.0171292	211
GO:0050920 regulation of chemotaxis	2.13015	0.0171463	110
GO:0006066 alcohol metabolic process	2.13015	0.016878	235
GO:0009070 serine family amino acid biosynthetic process	2.13903	0.0232395	10
GO:0016072 rRNA metabolic process	2.14549	0.0169702	104
GO:0050663 cytokine secretion	2.1597	0.0160399	98
GO:0002440 production of molecular mediator of immune response	2.17027	0.0155338	110
GO:0016071 mRNA metabolic process	2.17215	0.0151619	364
GO:0051291 protein heterooligomerization	2.17604	0.0153858	98
GO:0050829 defense response to Gram-negative bacterium	2.18091	0.0183077	23
GO:0007159 leukocyte cell-cell adhesion	2.18271	0.0163654	34
GO:0002695 negative regulation of leukocyte activation	2.19357	0.0147263	100
GO:0042110 T cell activation	2.19517	0.0142608	313
GO:0006364 rRNA processing	2.20074	0.0148797	100
GO:0014070 response to organic cyclic compound	2.20107	0.0140073	405
GO:0002526 acute inflammatory response	2.2043	0.0144711	88
GO:0032526 response to retinoic acid	2.20546	0.0148143	59
GO:0007005 mitochondrion organization	2.209	0.0139194	257
GO:0002523 leukocyte migration involved in inflammatory response	2.21005	0.0195091	11
GO:0006397 mRNA processing	2.21008	0.0138115	315
GO:0050921 positive regulation of chemotaxis	2.21119	0.0142116	82
GO:0000280 nuclear division	2.21265	0.013619	419
GO:0071345 cellular response to cytokine stimulus	2.21838	0.0134613	296
GO:0002312 B cell activation involved in immune response	2.22033	0.0145064	48
GO:0006809 nitric oxide biosynthetic process	2.22506	0.0143644	46
GO:0051052 regulation of DNA metabolic process	2.22743	0.0132671	219
GO:0008306 associative learning	2.2442	0.0133867	58
GO:0055082 cellular chemical homeostasis	2.25663	0.0121574	385
GO:0007632 visual behavior	2.26045	0.013272	43
GO:0009584 detection of visible light	2.27444	0.0143686	24
GO:0034097 response to cytokine	2.28006	0.0114503	363
GO:0040012 regulation of locomotion	2.28137	0.0113765	498
GO:0002690 positive regulation of leukocyte chemotaxis	2.28621	0.0122076	50
GO:0097190 apoptotic signaling pathway	2.29049	0.0111286	445
GO:0050830 defense response to Gram-positive bacterium	2.29109	0.0124499	39
GO:0044708 single-organism behavior	2.30151	0.0108417	322
GO:0051917 regulation of fibrinolysis	2.31388	0.0165819	10
GO:0051241 negative regulation of multicellular organismal process	2.31461	0.0104905	300
GO:0043281 regulation of cysteine-type endopeptidase activity involved in apoptotic process	2.31925	0.0105344	166
GO:0043269 regulation of ion transport	2.32213	0.0102269	440
GO:0031349 positive regulation of defense response	2.3406	0.00993791	161
GO:0030334 regulation of cell migration	2.34085	0.00973996	438
GO:0019725 cellular homeostasis	2.34683	0.00957361	463
GO:0045429 positive regulation of nitric oxide biosynthetic process	2.3474	0.0113345	28
GO:0090305 nucleic acid phosphodiester bond hydrolysis	2.35168	0.00989836	120
GO:0002443 leukocyte mediated immunity	2.35587	0.00948252	206
GO:2000116 regulation of cysteine-type endopeptidase activity	2.35845	0.00947778	177
GO:0048285 organelle fission	2.36236	0.00920627	448
GO:2000145 regulation of cell motility	2.38364	0.00868105	457
GO:0048265 response to pain	2.39514	0.0101164	28
GO:0050865 regulation of cell activation	2.4092	0.00814231	314
GO:0042113 B cell activation	2.41285	0.00816663	186
GO:0034470 ncRNA processing	2.41322	0.00832126	185
GO:0002687 positive regulation of leukocyte migration	2.41376	0.00851397	75
GO:0002688 regulation of leukocyte chemotaxis	2.42231	0.00844706	62
GO:0009314 response to radiation	2.42379	0.00785127	263
GO:0045428 regulation of nitric oxide biosynthetic process	2.42392	0.00892511	39
GO:0097193 intrinsic apoptotic signaling pathway	2.42581	0.00788116	202
GO:0045087 innate immune response	2.44278	0.00743094	316
GO:0044403 symbiosis, encompassing mutualism through parasitism	2.45986	0.00722425	156
GO:0044419 interspecies interaction between organisms	2.45986	0.00722425	156
GO:0002694 regulation of leukocyte activation	2.46948	0.00691206	293
GO:0002685 regulation of leukocyte migration	2.47467	0.00709755	98
GO:0002285 lymphocyte activation involved in immune response	2.48802	0.00682576	103
GO:0010573 vascular endothelial growth factor production	2.50307	0.00880764	17
GO:0010574 regulation of vascular endothelial growth factor production	2.50307	0.00880764	17
GO:0019221 cytokine-mediated signaling pathway	2.51055	0.00624274	199
GO:0072677 eosinophil migration	2.51683	0.00949071	13
GO:0052547 regulation of peptidase activity	2.52347	0.00592971	332
GO:0007603 phototransduction, visible light	2.54269	0.00926979	15
GO:0008542 visual learning	2.55422	0.00637657	40
GO:0002263 cell activation involved in immune response	2.55831	0.0055138	146
GO:0002366 leukocyte activation involved in immune response	2.55831	0.0055138	146
GO:0042391 regulation of membrane potential	2.57325	0.00516848	280
GO:0031347 regulation of defense response	2.57886	0.00507252	308
GO:0042226 interleukin-6 biosynthetic process	2.59168	0.0077344	14
GO:0045408 regulation of interleukin-6 biosynthetic process	2.59168	0.0077344	14
GO:0048520 positive regulation of behavior	2.59963	0.00503278	96
GO:0009416 response to light stimulus	2.61296	0.00466969	188
GO:0001817 regulation of cytokine production	2.62048	0.00448538	352
GO:1990266 neutrophil migration	2.62053	0.00512017	54
GO:0032496 response to lipopolysaccharide	2.6295	0.00451209	142
GO:0052548 regulation of endopeptidase activity	2.67117	0.00389921	266
GO:0030593 neutrophil chemotaxis	2.67527	0.00442003	53
GO:0006412 translation	2.72485	0.00332226	383
GO:0046649 lymphocyte activation	2.74894	0.00305198	444
GO:0006953 acute-phase response	2.79332	0.00346061	38
GO:0022613 ribonucleoprotein complex biogenesis	2.83011	0.00252132	205
GO:0042254 ribosome biogenesis	2.83922	0.00254894	143
GO:0032103 positive regulation of response to external stimulus	2.84947	0.00233345	159
GO:0050795 regulation of behavior	2.85037	0.00233072	155
GO:0042742 defense response to bacterium	2.85395	0.0023275	149
GO:0034660 ncRNA metabolic process	2.87361	0.00215833	242
GO:0002237 response to molecule of bacterial origin	2.87663	0.00214683	159
GO:0032101 regulation of response to external stimulus	2.96878	0.00153904	406
GO:0006270 DNA replication initiation	2.98005	0.00326268	16
GO:0071621 granulocyte chemotaxis	2.99184	0.00168613	66
GO:0006281 DNA repair	3.00118	0.00141713	314
GO:0006935 chemotaxis	3.00927	0.001354	370
GO:0042330 taxis	3.00927	0.001354	370
GO:0033993 response to lipid	3.03364	0.00124947	380
GO:0001816 cytokine production	3.05862	0.00114874	403
GO:0002252 immune effector process	3.07048	0.00110492	399
GO:0006261 DNA-dependent DNA replication	3.08687	0.0012611	76
GO:0006974 cellular response to DNA damage stimulus	3.14578	0.00085853	496
GO:0098542 defense response to other organism	3.15006	0.000862785	270
GO:0097530 granulocyte migration	3.16715	0.000960174	71
GO:0006310 DNA recombination	3.20045	0.000771486	162
GO:0002684 positive regulation of immune system process	3.22501	0.000652919	452
GO:0060326 cell chemotaxis	3.26157	0.000618726	158
GO:0030595 leukocyte chemotaxis	3.29363	0.000573651	117
GO:0097529 myeloid leukocyte migration	3.39832	0.000413873	99
GO:0006954 inflammatory response	3.58349	0.000179897	400
GO:0050900 leukocyte migration	3.65913	0.000145677	180
GO:0009607 response to biotic stimulus	3.7906	7.98821e-05	476
GO:0009617 response to bacterium	3.82347	7.30626e-05	291
GO:0043207 response to external biotic stimulus	3.89276	5.32451e-05	448
GO:0051707 response to other organism	3.90679	5.03483e-05	442
GO:0006260 DNA replication	3.96918	4.38796e-05	217

## Sheet: TableS3_GO MF
GO_ID	stat.mean	p.val	set.size
GO:0005186 pheromone activity	-1.95498	0.0304317	15
GO:0008324 cation transmembrane transporter activity	1.67682	0.0469525	483
GO:0005216 ion channel activity	1.67951	0.0467726	319
GO:0022838 substrate-specific channel activity	1.70486	0.0443479	328
GO:0003725 double-stranded RNA binding	1.72106	0.0445896	46
GO:0016779 nucleotidyltransferase activity	1.72566	0.0432783	97
GO:0004889 acetylcholine-activated cation-selective channel activity	1.73015	0.0480605	16
GO:0016853 isomerase activity	1.74187	0.0415786	123
GO:0042165 neurotransmitter binding	1.74519	0.0441956	22
GO:0019825 oxygen binding	1.7652	0.0430088	19
GO:0030507 spectrin binding	1.76656	0.0423076	22
GO:0003924 GTPase activity	1.7725	0.0388259	145
GO:0005244 voltage-gated ion channel activity	1.77301	0.0385964	159
GO:0022832 voltage-gated channel activity	1.77301	0.0385964	159
GO:0019239 deaminase activity	1.77951	0.0421733	20
GO:0004089 carbonate dehydratase activity	1.8014	0.0426847	12
GO:0016810 hydrolase activity, acting on carbon-nitrogen (but not peptide) bonds	1.81649	0.0355736	93
GO:0048037 cofactor binding	1.82314	0.0344865	234
GO:0005221 intracellular cyclic nucleotide activated cation channel activity	1.83086	0.0422981	11
GO:0043855 cyclic nucleotide-gated ion channel activity	1.83086	0.0422981	11
GO:0032561 guanyl ribonucleotide binding	1.84579	0.032711	327
GO:0019001 guanyl nucleotide binding	1.86834	0.0311037	328
GO:0015267 channel activity	1.93163	0.0269102	341
GO:0022803 passive transmembrane transporter activity	1.93163	0.0269102	341
GO:0004519 endonuclease activity	1.9344	0.0274118	104
GO:0019955 cytokine binding	1.94637	0.0270214	60
GO:0016835 carbon-oxygen lyase activity	1.98335	0.0252471	53
GO:0004518 nuclease activity	2.0041	0.0231319	153
GO:0005261 cation channel activity	2.02358	0.0217868	239
GO:0016814 hydrolase activity, acting on carbon-nitrogen (but not peptide) bonds, in cyclic amidines	2.04807	0.023675	23
GO:0048020 CCR chemokine receptor binding	2.18106	0.0187534	16
GO:0016918 retinal binding	2.19896	0.0202807	11
GO:0003735 structural constituent of ribosome	2.2302	0.0137555	108
GO:0008009 chemokine activity	2.29586	0.0129497	34
GO:0042379 chemokine receptor binding	2.41324	0.0092531	43
GO:0004175 endopeptidase activity	2.4238	0.00780723	352
GO:0005126 cytokine receptor binding	2.52477	0.00598098	207
GO:0004601 peroxidase activity	2.60814	0.00589889	36
GO:0016684 oxidoreductase activity, acting on peroxide as acceptor	2.60814	0.00589889	36
GO:0001664 G-protein coupled receptor binding	2.68592	0.00377628	198
GO:0005198 structural molecule activity	2.69884	0.00356046	386
GO:0005125 cytokine activity	2.86521	0.00222177	175
GO:0016209 antioxidant activity	3.31669	0.000617151	60

## Sheet: TableS4_KEGG
KEGG_ID	logFC	P-value
mmu03030 DNA replication	3.57867	0.000420825
mmu03050 Proteasome	2.88771	0.00279724
mmu04060 Cytokine-cytokine receptor interaction	2.50658	0.00627749
mmu04062 Chemokine signaling pathway	2.32698	0.0103071
mmu03008 Ribosome biogenesis in eukaryotes	2.21532	0.0147234
mmu03013 RNA transport	2.16674	0.0156962
mmu00240 Pyrimidine metabolism	2.12817	0.0173809
mmu03410 Base excision repair	2.14178	0.0189635
mmu03040 Spliceosome	2.08899	0.0191521
mmu04110 Cell cycle	2.03253	0.0217801
mmu00260 Glycine, serine and threonine metabolism	1.96126	0.026911
mmu04066 HIF-1 signaling pathway	1.90408	0.0293226
mmu03010 Ribosome	1.89133	0.0301555
mmu03440 Homologous recombination	1.90927	0.0325993
mmu03430 Mismatch repair	1.8292	0.0383737
mmu00190 Oxidative phosphorylation	1.75256	0.0405855
mmu03420 Nucleotide excision repair	1.66611	0.0509367
mmu00140 Steroid hormone biosynthesis	-1.69966	0.0456186
